# Supplementary material for: Association between miR-146a and Tumor Necrosis Factor Alpha (TNF-α) in Stable Coronary Artery Disease
Source: Medicina (Kaunas). 2021 Jun 4;57(6):575. doi: 10.3390/medicina57060575 (PMC8230353; doi:10.3390/medicina57060575)
Supplement: Supplementary file 1 [file medicina-57-00575-s001.zip]

Archive with 1 entries (1 files):
- medicina-1250942-supplementary.pdf
